# Supplementary material for: Fabrication and Tribological Properties of Epoxy Nanocomposites Reinforced by MoS2 Nanosheets and Aligned MWCNTs
Source: Materials (Basel). 2024 Sep 27;17(19):4745. doi: 10.3390/ma17194745 (PMC11478268; doi:10.3390/ma17194745)
Supplement: Supplementary file 1 [file materials-17-04745-s001.zip]

Archive with 1 entries (1 files):
- materials-3160024-supplementary.pdf
